# Supplementary material for: Spatializing 6,000 years of global urbanization from 3700 BC to AD 2000
Source: Sci Data. 2016 Jun 7;3:160034. doi: 10.1038/sdata.2016.34 (PMC4896125; doi:10.1038/sdata.2016.34)
Supplement: Supplementary file 1 [file sdata201634-isa1.zip]

Archive with 3 entries (3 files):
- i_Investigation.txt
- s_study_Reba.txt
- a_assay_Reba.txt
