# Supplementary material for: Spatializing 6,000 years of global urbanization from 3700 BC to AD 2000
Source: Sci Data. 2016 Jun 7;3:160034. doi: 10.1038/sdata.2016.34 (PMC4896125; doi:10.1038/sdata.2016.34)
Supplement: Supplementary file 1 [file sdata201634-isa1.zip › i_Investigation.txt]

# Investigation File generated for Scientific Data with Investigation File Authoring Tool version 0.1.0 on 22/04/2016 - This metadata file is CC0
ONTOLOGY SOURCE REFERENCE
Term Source Name	FBcv	EDAM	ENVO	OBI	ERO	NCIT
Term Source File	http://data.bioontology.org/ontologies/EDAM	http://data.bioontology.org/ontologies/ENVO	http://data.bioontology.org/ontologies/OBI	http://data.bioontology.org/ontologies/OBI	http://data.bioontology.org/ontologies/ERO	http://data.bioontology.org/ontologies/NCIT
Term Source Version	1.14	releases/2014-09-16	2014-08-18	2014-08-18	2013-08-02	16.02d
Term Source Description	EDAM bioinformatics operations, data types, formats, identifiers and topics	Environment Ontology	Ontology for Biomedical Investigations	Ontology for Biomedical Investigations	Eagle-I Research Resource Ontology	National Cancer Institute Thesaurus
INVESTIGATION
Investigation Identifier
Investigation Title
Investigation Description
Investigation Submission Date
Investigation Public Release Date
INVESTIGATION PUBLICATIONS
Investigation PubMed ID
Investigation Publication DOI
Investigation Publication Author List
Investigation Publication Title
Investigation Publication Status
Investigation Publication Status Term Accession Number
Investigation Publication Status Term Source REF
INVESTIGATION CONTACTS
Investigation Person Last Name
Investigation Person Mid Initials
Investigation Person First Name
Investigation Person Address
Investigation Person Phone
Investigation Person Fax
Investigation Person Email
Investigation Person Affiliation
Investigation Person Roles
Investigation Person Roles Term Accession Number
Investigation Person Roles Term Source REF
STUDY
Study Identifier	10.1038/sdata.2016.34
Study Title	Spatializing 6,000 years of global urbanization from 3700 BC to AD 2000
Study Submission Date	04/06/2015
Study Public Release Date	07/06/2016
Study Description	http://www.nature.com/articles/sdata201634#abstract
Study File Name	s_study_Reba.txt
Comment[Subject Keywords]	/;/;/;//
Comment[Manuscript Licence]	CC BY-4.0
Comment[Experimental Metadata Licence]	CC0
Comment[Supplementary Information File Name]		Supplementary Figures and Tables
Comment[Supplementary Information File Type]	x-zip-compressed	pdf
Comment[Supplementary Information File URL]	http://www.nature.com/articles/sdata201634#supplementary-information	http://www.nature.com/articles/sdata201634#supplementary-information
Comment[Data Repository]	figshare;figshare;figshare
Comment[Data Record Accession]	doi:10.6084/m9.figshare.2059494;doi:10.6084/m9.figshare.2059497;doi:10.6084/m9.figshare.2059500
Comment[Data Record URI]	http://dx.doi.org/10.6084/m9.figshare.2059494;http://dx.doi.org/10.6084/m9.figshare.2059497;http://dx.doi.org/10.6084/m9.figshare.2059500
STUDY DESIGN DESCRIPTORS
Study Design Type	time sampled measurement data set	data normalization objective	text processing and analysis objective	data integration objective
Study Design Type Term Accession Number	IAO:0000584	OBI:0200167	ERO:0100104	ERO:0100092
Study Design Type Term Source REF	OBI	OBI	ERO	ERO
STUDY PUBLICATIONS
Study PubMed ID
Study Publication DOI
Study Publication Author List
Study Publication Title
Study Publication Status
Study Publication Status Term Accession Number
Study Publication Status Term Source REF
STUDY FACTORS
Study Factor Name
Study Factor Type
Study Factor Type Term Accession Number
Study Factor Type Term Source REF
STUDY ASSAYS
Study Assay Measurement Type	population data
Study Assay Measurement Type Term Accession Number	ERO:0100356
Study Assay Measurement Type Term Source REF	ERO
Study Assay Technology Type	digital curation
Study Assay Technology Type Term Accession Number	OBI:0302914
Study Assay Technology Type Term Source REF	OBI
Study Assay Technology Platform	""
Study Assay File Name	a_assay_Reba.txt
STUDY PROTOCOLS
Study Protocol Name	Transcription	Geolocation
Study Protocol Type	digital curation	Data Extraction
Study Protocol Type Term Accession Number	OBI:0302914	NCIT:C44285
Study Protocol Type Term Source REF	OBI	NCIT
Study Protocol Description		
Study Protocol URI	""	""
Study Protocol Version		
Study Protocol Parameters Name	""	""
Study Protocol Parameters Name Term Accession Number	""	""
Study Protocol Parameters Name Term Source REF	""	""
Study Protocol Components Name	""	""
Study Protocol Components Type	""	""
Study Protocol Components Type Term Accession Number	""	""
Study Protocol Components Type Term Source REF	""	""
STUDY CONTACTS
Study Person Last Name	Reba	Reitsma	Seto
Study Person First Name	Meredith	Femke	Karen C.
Study Person Mid Initials			
Study Person Email	meredith.reba@yale.edu	""	""
Study Person Phone			
Study Person Fax			
Study Person Address			
Study Person Affiliation	Yale School of Forestry & Environmental Studies, Yale University, New Haven, Connecticut 06511, USA	Department of Geography, University of Canterbury, Christchurch 8020, New Zealand	Yale School of Forestry & Environmental Studies, Yale University, New Haven, Connecticut 06511, USA
Study Person Roles			
Study Person Roles Term Accession Number			
Study Person Roles Term Source REF			
Comment[Study Person ORCID]			
Comment[Funder]			
Comment[FundRef ID]			
Comment[Funder Term Source REF]			
Comment[Grant Identifier]			
