# Supplementary material for: Spatializing 6,000 years of global urbanization from 3700 BC to AD 2000
Source: Sci Data. 2016 Jun 7;3:160034. doi: 10.1038/sdata.2016.34 (PMC4896125; doi:10.1038/sdata.2016.34)
Supplement: Supplementary file 1 [file sdata201634-isa1.zip › s_study_Reba.txt]

Source Name	Material Type	Term Source REF	Term Accession Number	Characteristics[ISBN number]	Unit	Term Source REF	Term Accession Number	Characteristics[environment type]	Term Source REF	Term Accession Number	Characteristics[time span]	Protocol REF	Sample Name
Four Thousand Years of Urban Growth: An Historical Census by Tertius Chandler	book	FBcv	FBcv:0000195	0889462070, 9780889462076	ISBN	EDAM	data:2634	city	ENVO	ENVO:00000856	AD 800 to AD 1850	Transcription	Chandler
World Cities: -3000 to 2000 by George Modelski	book	FBcv	FBcv:0000195	0-9676230-1-4	ISBN	EDAM	data:2634	city	ENVO	ENVO:00000856	3500 BC to 1000 BC	Transcription	Modelski
