# Supplementary material for: Spatializing 6,000 years of global urbanization from 3700 BC to AD 2000
Source: Sci Data. 2016 Jun 7;3:160034. doi: 10.1038/sdata.2016.34 (PMC4896125; doi:10.1038/sdata.2016.34)
Supplement: Supplementary file 1 [file sdata201634-isa1.zip › a_assay_Reba.txt]

Sample Name	Protocol REF	Assay Name	Raw Data File	Comment [Data Repository]	Comment [Data Record Accession]	Comment [Data Record URI]
Chandler	Geolocation	Chandler	chandler.csv	figshare	doi:10.6084/m9.figshare.2059494	http://dx.doi.org/10.6084/m9.figshare.2059494
Modelski	Geolocation	Modelski_Ancient	modelskiAncient.csv	figshare	doi:10.6084/m9.figshare.2059497	http://dx.doi.org/10.6084/m9.figshare.2059497
Modelski	Geolocation	Modelski_Modern	modelskiModern.csv	figshare	doi:10.6084/m9.figshare.2059500	http://dx.doi.org/10.6084/m9.figshare.2059500
